# Supplementary material for: Marker Screw Utilization for Minimally Invasive Transforaminal Lumbar Interbody Fusion (MS-MIS TLIF): Promises and Advantages
Source: Medicina (Kaunas). 2023 Mar 16;59(3):585. doi: 10.3390/medicina59030585 (PMC10056701; doi:10.3390/medicina59030585)
Supplement: Supplementary file 1 [file medicina-59-00585-s001.zip]

Archive with 3 entries (2 files):
- Video S1.avi
- __MACOSX/
- __MACOSX/Video S1.avi
